# Supplementary material for: Evaluating Beauveria bassiana Strains for Insect Pest Control and Endophytic Colonization in Wheat
Source: Insects. 2025 Mar 10;16(3):287. doi: 10.3390/insects16030287 (PMC11943200; doi:10.3390/insects16030287)
Supplement: Supplementary file 1 [file insects-16-00287-s001.zip]

Archive with 1 entries (1 files):
- insects-3415923-supplementary.pdf
